# Supplementary material for: Isolation and Characterization of Two Perfluorobutane Sulfonamide (FBSA)-Degrading Bacterial Strains, Neobacillus sp. LH-1 and Glutamicibacter sp. BO-1, from Estuarine and Marine Sediments
Source: Toxics. 2026 Jun 27;14(7):564. doi: 10.3390/toxics14070564 (PMC13418901; doi:10.3390/toxics14070564)
Supplement: Supplementary file 1 [file toxics-14-00564-s001.zip]

Archive with 1 entries (1 files):
- toxics-4361247-supplementary.pdf
